# Supplementary material for: Sugar restriction and blood ingestion shape divergent immune defense trajectories in the mosquito Aedes aegypti
Source: Sci Rep. 2023 Jul 31;13:12368. doi: 10.1038/s41598-023-39067-9 (PMC10390476; doi:10.1038/s41598-023-39067-9)
Supplement: Supplementary file 2 — Supplementary Information 2. [file 41598_2023_39067_MOESM2_ESM.r]

# load packages 
library(tidyverse) 
library(gridExtra) 
library(emmeans) 
library(survival)
library(survminer)

# clean up df_final and create sub dfs
df <- read.csv(file.choose()) #read in df_final
df <- arrange(df, replicate, dietorder)
df$blood <- as.factor(df$blood)
df$sucrose <- as.factor(df$sucrose)
df$replicate <- as.factor(df$replicate)
df$diet <- as.factor(df$diet)
df <- mutate(df, alive = total - cdead)
df <- mutate(df, survival = alive/total)
df$lnmedCFU <- log(df$medCFU)
df[df == "-Inf"] <- 0
df_day1 <- df %>%
  filter(day == 1)
df_day3 <- df %>%
  filter(day == 3)
df_day5 <- df %>%
  filter(day == 5)
df_nbf <- df %>%
  filter(blood == 0)
df_bf <- df %>%
  filter(blood == 1)

# resistance models 
summary(lm(lnmedCFU ~ day + sucrose, data = df))
summary(lm(lnmedCFU ~ sucrose + blood, data = df_day1))
summary(lm(lnmedCFU ~ sucrose, data = df_day3))
summary(lm(lnmedCFU ~ sucrose, data = df_day5))

# tolerance models 
summary(glm(cbind(alive, cdead) ~ day*blood*lnmedCFU, family = quasibinomial(link = "probit"), data = df))
summary(glm(cbind(alive, cdead) ~ blood*lnmedCFU, family = binomial(link = "probit"), data = df_day1))
summary(glm(cbind(alive, cdead) ~ blood*lnmedCFU, family = quasibinomial(link = "probit"), data = df_day5))
summary(glm(cbind(alive, cdead) ~ lnmedCFU + day, family = quasibinomial(link = "probit"), data = df_bf))
summary(glm(cbind(alive, cdead) ~ day*lnmedCFU, family = binomial(link = "probit"), data = df_nbf))

# Fig 2
dodge1 <- position_jitterdodge(0.6)
ggplot(data = df, aes(x = factor(day), y = lnmedCFU, fill = sucrose)) + 
  geom_boxplot(outlier.shape = NA, size = 1) +
  geom_pointrange(aes(ymin = lnmedCFU-lnmedCFU_IQR/2, ymax = lnmedCFU+lnmedCFU_IQR/2), 
                  position = dodge1, 
                  color = "black", 
                  linetype = "solid") +
  geom_point(aes(fill = sucrose), 
             shape = 21, size = 2, 
             stroke = 1, 
             position = dodge1) +
  scale_fill_manual(values = c("grey95", "darkgrey")) 

# Fig 3
ggplot(data = df, aes(x = factor(day), y = lnmedCFU, fill = blood)) + 
  geom_boxplot(outlier.shape = NA, size = 1) +
  geom_pointrange(aes(ymin = lnmedCFU-lnmedCFU_IQR/2, ymax = lnmedCFU+lnmedCFU_IQR/2), 
                  position = dodge1, 
                  color = "black", 
                  linetype = "solid") +
  geom_point(aes(fill = blood), 
             shape = 21, size = 2, 
             stroke = 1, 
             position = dodge1) +
  scale_fill_manual(values = c("#0066CC", "#CC0000"))

# Fig 4 
tmod_day1 <- glm(cbind(alive, cdead) ~ blood*lnmedCFU, family = binomial(link = "probit"), data = df_day1) # day 1 tolerance model - no overdispersion
tmod_day5_od <- glm(cbind(alive, cdead) ~ blood*lnmedCFU, family = quasibinomial(link = "probit"), data = df_day5) # day 5 tolerance model - overdispersion 
tmod_day3_figures <- glm(cbind(alive, cdead) ~ blood*lnmedCFU, family = binomial(link = "probit"), data = df_day3) # NS model
# use emmip() to generate values for interaction-style plots for estimated marginal meals for tolerance visualization
df_emmip_day1 <- emmip(tmod_day1, blood~lnmedCFU, cov.reduce = FALSE, type = "response", plotit = FALSE)
df_emmip_day1$survival <- df_emmip_day1$yvar
ggplot(data = df_day1) + 
  geom_errorbarh(aes(xmin = lnmedCFU-lnmedCFU_IQR/2, xmax = lnmedCFU+lnmedCFU_IQR/2, y = survival), height = 0.01, color = "grey60") +
  geom_point(aes(x = lnmedCFU, y = survival, fill = blood), shape = 21, size = 2.5) +
  scale_fill_manual(values = c("#0066CC", "#CC0000")) +
  scale_color_manual(values = c("#0066CC", "#CC0000")) +
  xlim(-2.5, 16) +
  geom_line(aes(x = lnmedCFU, y = survival, color = blood), size = 1, data = df_emmip_day1) +
  scale_y_continuous(limits = c(0, 1), breaks = c(0, 0.2, 0.4, 0.6, 0.8, 1.0)) 

df_emmip_day3 <- emmip(tmod_day3_figures, blood~lnmedCFU, cov.reduce = FALSE, type = "response", plotit = FALSE)
df_emmip_day3$survival <- df_emmip_day3$yvar
ggplot(data = df_day3) + 
  geom_errorbarh(aes(xmin = lnmedCFU-lnmedCFU_IQR/2, xmax = lnmedCFU+lnmedCFU_IQR/2, y = survival), height = 0.01, color = "grey60") +
  geom_point(aes(x = lnmedCFU, y = survival, fill = blood), shape = 21, size = 2.5) +
  scale_fill_manual(values = c("#0066CC", "#CC0000")) +
  scale_color_manual(values = c("#0066CC", "#CC0000")) +
  xlim(-2.5, 16) +
  geom_line(aes(x = lnmedCFU, y = survival, color = blood), size = 1, linetype = "longdash", data = df_emmip_day3) +
  scale_y_continuous(limits = c(0, 1), breaks = c(0, 0.2, 0.4, 0.6, 0.8, 1.0)) 

df_emmip_day5 <- emmip(tmod_day5_od, blood~lnmedCFU, cov.reduce = FALSE, type = "response", plotit = FALSE)
df_emmip_day5$survival <- df_emmip_day5$yvar
ggplot(data = df_day5) + 
  geom_errorbarh(aes(xmin = lnmedCFU-lnmedCFU_IQR/2, xmax = lnmedCFU+lnmedCFU_IQR/2, y = survival), height = 0.01, color = "grey60") +
  geom_point(aes(x = lnmedCFU, y = survival, fill = blood), shape = 21, size = 2.5) +
  scale_fill_manual(values = c("#0066CC", "#CC0000")) +
  scale_color_manual(values = c("#0066CC", "#CC0000")) +
  geom_line(aes(x = lnmedCFU, y = survival, color = blood), size = 1, data = df_emmip_day5) +
  scale_x_continuous(limits = c(-1, 10), breaks = c(0, 5, 10)) +
  scale_y_continuous(limits = c(0, 1), breaks = c(0, 0.2, 0.4, 0.6, 0.8, 1.0)) 

# Fig 5
## use emtrends() to generate Fig 5 tolerance values by specifying the trend of Survival~Bacterial Load at each level of Blood variable
### output .trend and SE values are used in plotting tolerance 
emtrends(tmod_day1, ~ blood, var = "lnmedCFU")
emtrends(tmod_day3_figures, ~ blood, var = "lnmedCFU")
emtrends(tmod_day5_od, ~ blood, var = "lnmedCFU")

## obtain median and IQR for lnmedCFU values to generate Fig 5 resistance values 
df_day1 %>% 
  group_by(blood) %>%
  summarise(median = median(lnmedCFU),
            n = n(),
            sd = sd(lnmedCFU),
            se = sd/sqrt(n),
            quantile(lnmedCFU, 0.25),
            quantile(lnmedCFU, 0.75))
df_day3 %>% 
  group_by(blood) %>%
  summarise(median = median(lnmedCFU),
            n = n(),
            sd = sd(lnmedCFU),
            se = sd/sqrt(n),
            quantile(lnmedCFU, 0.25),
            quantile(lnmedCFU, 0.75))
df_day5 %>%
  group_by(blood) %>%
  summarise(median = median(lnmedCFU),
            n = n(),
            sd = sd(lnmedCFU),
            se = sd/sqrt(n),
            quantile(lnmedCFU, 0.25),
            quantile(lnmedCFU, 0.75))
## create Fig 5 dataframe using tolerance and resistance values obtained above
df_tr_blood <- data.frame(blood = c("0", "1", "0", "1", "0", "1"), # creating the df
                          day = c("1", "1", "3", "3", "5", "5"),
                          tol = c("0.0791", "-0.0947", "-0.0728", "-0.0344", "-0.331", "0.191"),
                          tolSE = c("0.0336", "0.0454", "0.0318", "0.0243", "0.131", "0.185"),
                          res = c("7.24", "2.35", "0", "1.1", "0.203", "0"),
                          reslower = c("3.53", "0", "0", "0.101", "0", "0"),
                          resupper = c("10.2", "4.74", "2.79", "2", "1.2", "1.2"))
## clean up df
df_tr_blood$blood <- as.factor(df_tr_blood$blood)
df_tr_blood$day <- as.integer(df_tr_blood$day)
df_tr_blood$tol <- as.numeric(df_tr_blood$tol)
df_tr_blood$tolSE <- as.numeric(df_tr_blood$tolSE)
df_tr_blood$res <- as.numeric(df_tr_blood$res)
df_tr_blood$reslower <- as.numeric(df_tr_blood$reslower)
df_tr_blood$resupper <- as.numeric(df_tr_blood$resupper)
df_tr_blood$tolupper <- df_tr_blood$tol + df_tr_blood$tolSE
df_tr_blood$tollower <- df_tr_blood$tol - df_tr_blood$tolSE

df_tr_blood_bf <- df_tr_blood %>%
  filter(blood == 1)
df_tr_blood_nbf <- df_tr_blood %>%
  filter(blood == 0)

ggplot(data = df_tr_blood_bf, aes(x = res, y = tol, color = factor(tolSE))) +
  scale_color_manual(values = c("#cc0000", "#ea9999", "#660000")) +
  geom_point(size = 3) + 
  geom_errorbar(aes(ymin = tollower, ymax = tolupper), width = 0.5) +
  geom_errorbar(aes(xmin = reslower, xmax = resupper), width = 0.05) +
  scale_y_continuous(limits = c(-0.5, 0.5), breaks = c(-0.4, -0.2, 0, 0.2, 0.4)) +
  scale_x_reverse(limits = c(11, -1), breaks = c(0, 2, 4, 6, 8, 10)) +
  geom_text(aes(label = day),hjust = 3, vjust = -1.3, fontface = "bold", size = 5) + 
  theme(legend.position = "none")

ggplot(data = df_tr_blood_nbf, aes(x = res, y = tol, color = factor(tolSE))) +
  scale_color_manual(values = c("#0066CC", "#99c1ea", "#003366")) +
  geom_point(size = 3) + 
  geom_errorbar(aes(ymin = tollower, ymax = tolupper), width = 0.5) +
  geom_errorbar(aes(xmin = reslower, xmax = resupper), width = 0.05) +
  scale_y_continuous(limits = c(-0.5, 0.5), breaks = c(-0.4, -0.2, 0, 0.2, 0.4)) +
  scale_x_reverse(limits = c(11, -1), breaks = c(0, 2, 4, 6, 8, 10)) +
  geom_text(aes(label = day),hjust = 3, vjust = -1.3, fontface = "bold", size = 5) + 
  theme(legend.position = "none") 

# S1 Fig 
df_surv <- read.csv(file.choose()) #read in df_surv
df_surv$blood <- as.factor(df_surv$blood)
df_surv$sucrose <- as.factor(df_surv$sucrose)
df_surv$diet <- as.factor(df_surv$diet)

fit_blood <- survfit(Surv(ttd, status) ~ blood, data = df_surv)
ggsurvplot(fit_blood,
           pval = TRUE, conf.int = TRUE, pval.method = TRUE,
           palette = c("#0066CC", "#CC0000")) 
fit_sucrose <- survfit(Surv(ttd, status) ~ sucrose, data = df_surv)
ggsurvplot(fit_sucrose,
           pval = TRUE, conf.int = TRUE, pval.method = TRUE,
           palette = c("darkgrey", "black"))

# nanoject ii precision 
df_nanoject <- data.frame(CFU = c(328, 298, 321, 319, 298, 308),
                          dpi = c("0", "0", "0", "0", "0", "0"))
print(df_nanoject)
mean(df_nanoject$CFU)
sd(df_nanoject$CFU)
